# Supplementary material for: IRX2 regulates angiotensin II-induced cardiac fibrosis by transcriptionally activating EGR1 in male mice
Source: Nat Commun. 2023 Aug 16;14:4967. doi: 10.1038/s41467-023-40639-6 (PMC10432509; doi:10.1038/s41467-023-40639-6)
Supplement: Supplementary file 4 — Source Data [file 41467_2023_40639_MOESM4_ESM.xlsx]

## Sheet: Figure 1
Figure 1C								Figure 1D				Figure 1E
	Saline	Ang II 2W	Ang II 4W	Ang II 8W	Ang II 12W				Saline	Ang II			Con	DCM
1	0.884345	1.839	2.517	2.688	4.054			1	0.980102	4.26469		1	0.94418	4.36461
2	1.0109	1.447	2.651	2.86	3.914			2	1.04396	3.85377		2	1.02613	5.45249
3	1.18433	1.637	1.751	3.22	3.756			3	1.04119	2.92642		3	1.17934	5.80166
4	0.896691	1.414	2.331	4.008	3.257			4	0.993984	2.44609		4	0.794537	3.08907
5	0.92235	1.82	2.689	4.335	4.443			5	1.0273	3.00139		5	0.983373	3.57363
6	1.10138	1.487	2.246	3.386	3.976			6	0.913466	3.75659		6	1.07245	4.68884
												7		6.02544
Figure 1F								Figure 1G
EC		CM		CF					Saline	Ang II
Saline	Ang II	Saline	Ang II	Saline	Ang II			1	0.962514	4.1172
0.953509	1.10877	5	4	28	109.1			2	1.04207	3.77247
1.1193	0.790351	3.5	5.6	24	115.4			3	0.882959	4.68587
0.921053	1.12983	2.4	2.3	15	120.4			4	1.01457	4.01604
1.12544	0.879825	4.5	5.1	18.1	87.6			5	1.03323	4.21837
1.06491	0.838596	6.3	2.8	21.1	149.8			6	1.06466	3.19201
0.815789	0.894737	4.2	5.4	26.4	116.2

## Sheet: Figure 2
	Figure 2B				Figure 2C								Figure 2D								Figure 2E
		Irx2fl/fl	Irx2 cfKO			Saline			Ang II					Saline			Ang II					Saline			Ang II
	1	1.00097	0.443319			Col1α2-Cre	Irx2fl/fl	Irx2 cfKO	Col1α2-Cre	Irx2fl/fl	Irx2 cfKO			Col1α2-Cre	Irx2fl/fl	Irx2 cfKO	Col1α2-Cre	Irx2fl/fl	Irx2 cfKO			Col1α2-Cre	Irx2fl/fl	Irx2 cfKO	Col1α2-Cre	Irx2fl/fl	Irx2 cfKO
	2	0.98477	0.464469		1	5.53846	5.15789	5.47368	9.45	8.26316	6.21053		1	1.15	1.75	1.88	7.48	8.11	3.21		1	1.01615	0.9526	1.0637	2.0701	2.0009	1.7128
	3	1.1976	0.37746		2	5	5.64103	5.36842	11.5263	10.7692	7.63158		2	1.71	1.42	1.63	7.33	8.32	2.76		2	1.0308	1.0182	1.2086	2.2902	2.3024	1.7856
	4	0.907565	0.339421		3	5.78947	4.84211	6	9.26316	11.1053	7.05263		3	1.13	1.28	1.54	7.17	8.65	4.15		3	0.97515	1.1244	1.0386	2.4106	2.4458	1.8539
	5	0.9091	0.326224		4	5.36842	6	5.89474	9.47368	8.68421	7		4	1.91	1.83	1.68	8.55	7.12	3.26		4	1.0297	1.163	1.1518	2.3721	2.3644	1.7859
					5	4.84211	5.47368	5.26316	8.89474	8.47368	6.47368		5	1.56	1.12	1.59	8.39	6.87	4.15		5	0.94819	0.9758	1.242	2.1678	2.2958	1.5971
					6	5.26316	5.21053	4.84211	9.05263	8.31579	7.84211
					7	4.89474	5.94872	5.10526	10.3	9.57895	7.42105
					8	5.68421	6.42105	5.15789	9	8.42105	7.57895
					9	5.94872	4.73684	5.52632	9	10.2564	7.52632
					10	5.78947	5.31579	5.36842	10	9.89474	7.26316
					11		5.42105	5.26316	8.63158	8.68421	8.63158
					12		4.94737	4.94737	9.47368		7.05263
	Figure 2F									Figure 2G
		Saline			Ang II						Saline			Ang II
		Col1α2-Cre	Irx2fl/fl	Irx2 cfKO	Col1α2-Cre	Irx2fl/fl	Irx2 cfKO				Col1α2-Cre	Irx2fl/fl	Irx2 cfKO	Col1α2-Cre	Irx2fl/fl	Irx2 cfKO
	1	1.04144	1.0398	0.987833	5.29453	5.99207	1.77873			1	68	73	70	48	46	62
	2	1.15816	0.948605	0.972973	5.40688	4.73082	1.69055			2	76	71	76	43	43	71
	3	0.783436	1.486	0.722538	3.92422	2.87314	1.77027			3	71	66	73	36	52	66
	4	0.993976	1.45476	0.641887	5.68194	7.04236	0.81985			4	72	69	68	52	53	69
	5	1.03308	0.681423	0.609967	4.32947	5.15213	1.71224			5	69	74	66	54	53	70
	6	0.989911	1.00211	1.1462	4.4969	4.22831	1.24148			6	74	71	71	44	54	68
		Saline			Ang II						Saline			Ang II
		Col1α2-Cre	Irx2fl/fl	Irx2 cfKO	Col1α2-Cre	Irx2fl/fl	Irx2 cfKO				Col1α2-Cre	Irx2fl/fl	Irx2 cfKO	Col1α2-Cre	Irx2fl/fl	Irx2 cfKO
	1	1.02204	1.41699	0.780292	4.57288	3.25024	1.33545			1	3.6	3.5	3.5	4.4	4.4	3.8
	2	1.05019	1.1131	1.12986	3.20964	2.60742	1.18545			2	3.3	3.8	3.7	4.3	4.3	3.9
	3	1.06582	1.17393	1.21681	3.09201	3.73303	0.998897			3	3.6	3.4	3.7	4.5	4.5	3.6
	4	0.87316	1.76827	1.00076	2.98624	2.60611	1.14028			4	3.8	3.2	3.5	4.5	4.6	3.6
	5	0.967486	0.881935	1.23314	3.28006	2.69432	1.19714			5	3.5	3.8	3.9	4.2	4.4	3.9
	6	1.0213	0.816947	1.29416	3.70349	3.26041	0.996731			6	3.4	3.4	3.3	4.3	4.5	3.8
											Saline			Ang II
											Col1α2-Cre	Irx2fl/fl	Irx2 cfKO	Col1α2-Cre	Irx2fl/fl	Irx2 cfKO
										1	0.63	0.61	0.67	0.93	0.87	0.71
										2	0.54	0.66	0.48	0.87	0.9	0.64
										3	0.62	0.62	0.55	0.76	0.94	0.63
										4	0.59	0.52	0.52	0.85	0.87	0.53
										5	0.62	0.53	0.54	0.83	0.79	0.68
										6	0.53	0.55	0.61	0.92	0.84	0.72

## Sheet: Figure 3
	Figure 3B	Ang II			Figure 3C								Figure 3D
		Irx2fl/fl	Irx2 mfKO			Saline			Ang II					Saline			Ang II
	1	1.14373	0.185511			Postn-Cre	Irx2fl/fl	Irx2 mfKO	Postn-Cre	Irx2fl/fl	Irx2 mfKO			Postn-Cre	Irx2fl/fl	Irx2 mfKO	Postn-Cre	Irx2fl/fl	Irx2 mfKO
	2	1.04829	0.300227		1	5.68421	4.84211	6.10526	9.74359	11.4737	7.42105		1	1.84	2.23	1.16	6.98	8.55	3.25
	3	0.68551	0.395344		2	5	6	5.10526	10.3077	10	7.10526		2	1.37	1.24	2.61	6.83	7.89	2.12
	4	1.08885	0.341205		3	5.64103	5.63158	4.94737	9.73684	8.84211	8.63158		3	1.54	1.64	1.52	8.67	7.86	3.43
	5	1.03363	0.129175		4	5.36842	5.42105	6.21053	11.7368	10.3077	8		4	1.84	1.09	1.94	8.05	6.61	3.92
					5	4.84211	5.84211	5.73684	11	10.5789	7.31579		5	2.71	1.5	1.57	7.89	7.81	1.18
					6	5.26316	5	5.21053	11.0526	10.6316	7.10526
					7	4.76923	5.52632	5.73684	9.78947	8.89474	8.21053
					8	5.68421	5.47368	5.52632	10.4737	9.15789	7.84211
					9	5.94872	5.10526	5.53846	10.2105	9.94872	7.38462
					10	5.78947	6.36842	4.78947	8.89474	8.89474	7.84211
					11		5.52632	5.31579		10.3684	7.68421
					12					11.5263	7.52632
	Figure 3E
		Saline			Ang II						Figure 3F
		Postn-Cre	Irx2fl/fl	Irx2 mfKO	Postn-Cre	Irx2fl/fl	Irx2 mfKO					Saline			Ang II
	1	0.99336	1.192	1.118	2.089	2.376	1.873					Postn-Cre	Irx2fl/fl	Irx2 mfKO	Postn-Cre	Irx2fl/fl	Irx2 mfKO
	2	0.90881	1.108	0.912	2.463	2.095	1.909				1	1.19019	0.935891	1.29442	3.79598	4.40736	0.748173
	3	1.01023	0.918	1.245	2.162	2.205	1.736				2	0.771014	1.06212	0.967724	3.23092	4.74957	1.00192
	4	1.05153	0.911	0.891	2.303	2.536	1.564				3	1.00197	1.11862	0.873994	3.28432	3.46147	1.25803
	5	1.03606	1.104	1.008	2.231	2.404	1.823				4	1.13634	0.888643	1.13863	4.58016	3.651	1.02849
											5	0.852182	0.973097	0.830053	4.16506	2.62927	1.10081
											6	1.04831	0.84129	0.929923	2.85699	2.47646	0.900584
												Saline			Ang II
												Postn-Cre	Irx2fl/fl	Irx2 mfKO	Postn-Cre	Irx2fl/fl	Irx2 mfKO
											1	0.897244	1.09503	1.20442	2.89648	2.94324	0.864319
											2	1.07422	0.960657	0.92311	3.01701	3.1729	1.27414
											3	0.964753	0.770469	0.87829	3.77743	3.16458	1.20307
											4	1.10326	0.797217	1.1702	2.91209	3.74334	1.27222
											5	1.03388	0.981288	0.665994	2.40379	2.98249	1.05203
											6	0.926643	1.02103	0.897673	2.67403	2.75211	1.14402
	Figure 3G										Figure 3H
		Saline			Ang II							Saline			Ang II
		Postn-Cre	Irx2fl/fl	Irx2 mfKO	Postn-Cre	Irx2fl/fl	Irx2 mfKO					Postn-Cre	Irx2fl/fl	Irx2 mfKO	Postn-Cre	Irx2fl/fl	Irx2 mfKO
	1	67	74	72	51	45	68				1	3.5	3.2	3.7	4.6	4.6	3.8
	2	69	68	76	45	55	68				2	3.5	3.6	3.3	4.4	4.2	4
	3	74	69	73	47	51	72				3	3.9	3.4	3.2	4.3	4.4	3.8
	4	76	70	66	48	50	73				4	3.7	3.5	3.5	4.3	4.3	3.9
	5	73	73	68	55	47	72				5	3.3	3.4	3.3	4.5	4.5	3.8
	6	76	74	71	44	42	70				6	3.2	3.6	3.5	4.3	4.7	3.7
	Figure 3J										Figure 3K
		Sham			TAC							Sham			TAC
		Postn-Cre	Irx2fl/fl	Irx2 mfKO	Postn-Cre	Irx2fl/fl	Irx2 mfKO					Postn-Cre	Irx2fl/fl	Irx2 mfKO	Postn-Cre	Irx2fl/fl	Irx2 mfKO
	1	5.31579	5.42105	5	11.7436	13.5789	10.4737				1	4.43	2.42	3.57	16.28	13.63	5.49
	2	5	5.15789	5.21053	14	13.7895	11.3684				2	1.63	3.67	2.16	10.94	10.2	5.37
	3	5.42105	5.05263	4.84211	11.5789	13.1053	10.2105				3	1.65	2.95	3.18	11.99	13.45	4.29
	4	5.31579	5.79487	5.47368	11.4211	13.5385	11.5789				4	3.03	2.71	2.36	13.83	10.87	6.38
	5	5.84615	5.26316	5.10526	11.5263	13.5385	11.4872				5	2.29	2.84	2.63	11.64	15.14	5.78
	6	5.89474	6.05263	4.68421	11.8947	11.5789	10.1053
	7	4.89474	5.15789	5.12821	12.6842	13.9474	11.3158
	8	5.79487	5.73684	5.12821	13.2308	11.5676	10.6316
	9	5.68421	4.94737	4.91892	11.6842	12.7179	11.3333
	10	5.08108	5.73684	5.10526	13.5263	11.6842	10.9474
	11				13.6316	13.7368	10.9474
	12				14	13.0526	10.2632
	Figure 3L										Figure 3M
		Sham			TAC							Sham			TAC
		Postn-Cre	Irx2fl/fl	Irx2 mfKO	Postn-Cre	Irx2fl/fl	Irx2 mfKO					Postn-Cre	Irx2fl/fl	Irx2 mfKO	Postn-Cre	Irx2fl/fl	Irx2 mfKO
	1	0.900335	0.9267	0.988	2.632	2.9204	2.2039				1	71	74.15	77.92	52.88	57.7	71.64
	2	1.07417	1.1102	1.2814	2.8078	3.1307	2.29				2	77.25	78.12	71.84	60.64	58.26	66.36
	3	0.95889	1.1659	1.3736	2.8691	3.3267	1.871				3	77.34	74.88	74.74	55.31	58.46	70.64
	4	1.07257	0.8346	1.1824	3.1274	3.067	2.3589				4	72.58	76.24	69.81	59.9	62.01	70.66
	5	0.99403	0.947	1.0748	2.9669	2.6863	2.0963				5	76.33	71.51	70.03	55.2	61.27	75.27
											6	78.46	74.85	76.33	61.97	63.45	69.64
											7	73.76	71.76	76.11	53.22	62.4	68.49
											8	77.63	74.41	69.74	52.84	55.4	69.57
	Figure 3N
		Sham			TAC
		Postn-Cre	Irx2fl/fl	Irx2 mfKO	Postn-Cre	Irx2fl/fl	Irx2 mfKO
	1	4	3.7	4.2	4.3	4.7	4.2
	2	4.1	4.2	4	4.9	4.3	3.9
	3	4.1	4.1	4	4.4	5	4.3
	4	3.9	4.2	3.7	4.3	4.6	4.2
	5	4	3.4	3.5	4.9	4.6	4.3
	6	3.3	4.1	3.5	4.9	4.6	3.8
	7	3.6	3.5	3.9	4.6	4.3	4
	8	3.4	3.8	3.3	4.6	4.9	4.1

## Sheet: Figure 4
	Figure 4B				Figure 4C								Figure 4D
		Irx2 Tgfl/fl	Irx2 mfTg			Saline			Ang II					Saline			Ang II
	1	1.15338	2.71003			Postn-Cre	Irx2 Tgfl/fl	Irx2 mfTg	Postn-Cre	Irx2 Tgfl/fl	Irx2 mfTg			Postn-Cre	Irx2 Tgfl/fl	Irx2 mfTg	Postn-Cre	Irx2 Tgfl/fl	Irx2 mfTg
	2	1.17958	2.52005		1	5.42105	4.89474	5.52632	6.52632	7.57895	8.42105		1	1.76	1.67	1.81	3.69	3.95	7.93
	3	0.79486	2.93154		2	5.47368	5.42105	5.42105	7.26316	6.73684	8.73684		2	1.08	1.75	1.96	4.91	4.52	8.24
	4	0.867749	3.32896		3	5.57895	4.94737	5.53846	7.48718	6.5641	8.15789		3	1.82	1.16	1.61	3.78	4.36	9.01
	5	1.00442	2.74279		4	5.31579	5.21053	5.36842	7.33333	7.21053	8.42105		4	1.26	2.4	1.1	4.62	4.19	9.33
					5	5.57895	5.42105	4.89474	6.84211	7.52632	8.15789		5	2.08	1.97	1.56	3.88	4	8.78
					6	5.52632	5.36842	5.52632	7.78947	6.94737	7.89744
					7	5.15789	5.4359	5.53846	6.89474	6.89474	8.36842
					8	5	4.89474	5	7	7.38462	8.42105
					9	4.89474	5.68421	5.33333	7.21053	7	8.57895
					10	4.89474	5	5.68421	7.05263	6.57895	8.61538
					11	5.23077	5.47368	5.68421	7.42105	7.57895	8.47368
					12	6.21053	6	4.73684	6.73684	7.63158	8.21053
	Figure 4E
		Saline			Ang II						Figure 4F
		Postn-Cre	Irx2 Tgfl/fl	Irx2 mfTg	Postn-Cre	Irx2 Tgfl/fl	Irx2 mfTg					Saline			Ang II
	1	1.0567	0.93502	1.12902	1.57535	1.64038	1.88707					Postn-Cre	Irx2 Tgfl/fl	Irx2 mfTg	Postn-Cre	Irx2 Tgfl/fl	Irx2 mfTg
	2	1.01073	0.9712	1.02522	1.48525	1.36098	2.1048				1	0.933115	1.47073	0.973259	3.22953	3.59189	6.55965
	3	0.96885	0.99026	0.91182	1.35379	1.38559	1.80304				2	0.866676	1.09642	0.831856	2.89076	2.59554	6.6106
	4	1.03228	1.03077	0.9721	1.54957	1.48327	1.75321				3	1.29152	1.21525	1.14698	2.74299	2.6104	5.73679
	5	0.93144	1.03976	0.96142	1.39966	1.39637	2.1344				4	0.967445	1.02622	1.09365	3.02418	2.89315	7.00133
											5	0.838949	1.06983	1.22678	3.09824	3.17371	5.99891
											6	1.10329	0.958833	0.846622	3.15588	2.30951	5.36003
												Saline			Ang II
												Postn-Cre	Irx2 Tgfl/fl	Irx2 mfTg	Postn-Cre	Irx2 Tgfl/fl	Irx2 mfTg
											1	0.952664	1.20097	0.968269	2.07854	1.81882	4.31822
											2	1.13714	1.13363	0.807319	2.40933	2.18243	3.63346
											3	0.958202	0.971024	1.24008	2.18497	2.25964	3.4756
											4	0.964931	1.1658	1.13753	2.59543	2.4962	4.24743
											5	1.18052	0.886943	1.16453	2.43219	2.61016	3.93708
											6	0.806547	1.26462	0.873463	1.60412	2.10214	5.22183
	Figure 4G										Figure 4H
		Saline			Ang II							Saline			Ang II
		Postn-Cre	Irx2 Tgfl/fl	Irx2 mfTg	Postn-Cre	Irx2 Tgfl/fl	Irx2 mfTg					Postn-Cre	Irx2 Tgfl/fl	Irx2 mfTg	Postn-Cre	Irx2 Tgfl/fl	Irx2 mfTg
	1	72	74	71	68	75	54				1	3.4	3.4	3.2	3.5	3.4	4.5
	2	73	73	72	78	74	57				2	3.6	3.2	3.5	3.6	3.6	4.2
	3	69	79	72	71	76	55				3	3.3	3.1	3.6	3.4	3.6	4.1
	4	74	74	74	76	76	49				4	3.2	3.5	3.5	3.2	3.4	3.9
	5	76	74	76	75	72	57				5	3.3	3.5	3.2	3.5	3.3	4
	6	70	70	69	75	78	52				6	3.4	3.5	3.5	3.6	3.5	4.2

## Sheet: Figure 5
	Figure 5A					Figure 5B							Figure 5C
		Con	Cre				PBS		Ang II					PBS		Ang II
	1	1.00989	0.108328				Con	Cre	Con	Cre				Con	Cre	Con	Cre
	2	1.08689	0.153547			1	0.979727	1.10214	1.93696	1.29671			1	0.916	1.103	4.352	1.984
	3	1.14329	0.099954			2	1.04754	1.00786	2.24334	1.53934			2	1.201	1.003	5.125	1.567
	4	0.920854	0.129287			3	0.916905	0.885367	2.02881	1.60882			3	1.109	0.864	6.043	1.784
	5	0.839077	0.142097			4	0.974964	1.01573	1.86269	1.19862			4	0.957	1.154	4.198	2.114
						5	1.08086	0.978476	2.06671	1.47002			5	0.817	1.043	6.215	1.325
	Figure 5D								Figure 5E
		PBS			Ang II					PBS			Ang II
		shRNA	shIRX2 #1	shIRX2 #2	shRNA	shIRX2 #1	shIRX2 #2			shRNA	shIRX2 #1	shIRX2 #2	shRNA	shIRX2 #1	shIRX2 #2
	1	0.999066	1.01839	0.880965	2.62994	1.31733	1.32268		1	1.00919	1.12345	1.09323	1.72716	1.1426	1.52219
	2	1.16678	0.831652	1.19252	1.80621	1.23993	1.58313		2	1.03895	0.815213	0.827245	1.75803	1.21968	1.23174
	3	0.829786	1.16505	0.802606	2.21355	1.42538	1.32465		3	0.94231	0.957839	1.17398	2.03574	1.25592	1.38434
	4	1.00437	0.884036	1.00936	2.05443	1.16764	1.36803		4	1.00955	1.04207	1.01903	2.00836	1.15442	1.40898
	Figure 5F
		PBS		Ang II
		GFP	IRX2	GFP	IRX2
	1	0.927871	1.03992	2.03431	2.94118
	2	0.994398	1.17647	1.9958	2.84664
	3	1.01891	0.763305	1.56163	3.11625
	4	1.08894	1.20798	1.81373	2.68207
	5	0.969888	1.15546	2.23739	3.29132

## Sheet: Figure 6
	Figure 6D								Figure 6E								Figure 6F
		Con	IRX2 50	IRX2 100	IRX2 150	IRX2 200				Con WT	IRX2 WT	IRX2 1×Mut	IRX2 2× Mut					Con		IRX2
	1	0.95846	3.43	6.57	21	12.5			1	1.05935	9.32	6.53	3.07					IgG	IRX2	IgG	IRX2
	2	1.04933	4.35	7.35	19.9	15.3			2	1.01615	10.4	4.57	1.97				1	0.010144	0.029058	0.009435	0.1825
	3	1.04068	2.54	8.54	14.5	15.6			3	1.0941	7.9	6.05	2.73				2	0.009841	0.041435	0.008975	0.153332
	4	0.956296	3.25	7.68	16.6	18.5			4	0.915665	10.92	5.79	1.05				3	0.010361	0.039765	0.012143	0.191854
	5	0.99524	4.35	9.35	13.7	18.1			5	0.914726	9.42	4.91	3.39				4	0.009552	0.043432	0.01324	0.187654
																	5	0.010102	0.044385	0.010435	0.1423
	Figure 6G								Figure 6H								Figure 6I
		Saline			Ang II					Saline			Ang II					PBS		Ang II
		Col1α2-Cre	Irx2fl/fl	Irx2 cfKO	Col1α2-Cre	Irx2fl/fl	Irx2 cfKO			Col1α2-Cre	Irx2fl/fl	Irx2 cfKO	Col1α2-Cre	Irx2fl/fl	Irx2 cfKO			Con	Cre	Con	Cre
	1	0.882421	0.983369	1.06401	2.81899	2.92516	1.5438		1	1.14006	1.06939	0.805767	2.15545	2.50452	1.6971		1	1.11072	0.786956	2.65284	1.44061
	2	1.04545	0.957842	0.938696	2.61129	3.16534	1.10462		2	0.99596	1.06403	0.895803	2.31056	2.20482	1.37549		2	1.08272	0.964007	2.71205	1.4062
	3	0.993231	0.935215	0.95146	3.07368	3.0557	1.64591		3	1.05649	0.892534	1.17599	2.46084	2.2442	1.58952		3	1.04772	1.06289	2.19578	1.46541
	4	0.939857	1.0849	1.04197	3.33301	2.74299	1.46084		4	0.834694	0.920259	0.891273	2.49312	2.42573	1.42028		4	1.00192	0.732995	2.48367	1.67338
	5	1.03326	0.87778	0.99033	3.17637	2.83059	2.00619		5	0.953694	1.17329	1.0887	2.61387	1.87566	1.27945		5	0.756913	0.738829	2.56709	1.59812
	6	1.10578	1.01586	1.08954	3.53259	3.40611	1.48521		6	0.945195	0.985921	0.984426	2.67136	2.28393	1.1483
	Figure 6J								Figure 6K								Figure 6L
		Saline			Ang II					Saline			Ang II					PBS		Ang II
		Postn-Cre	Irx2 Tgfl/fl	Irx2 mfTg	Postn-Cre	Irx2 Tgfl/fl	Irx2 mfTg			Postn-Cre	Irx2 Tgfl/fl	Irx2 mfTg	Postn-Cre	Irx2 Tgfl/fl	Irx2 mfTg			GFP	IRX2	GFP	IRX2
	1	1.06392	0.91993	0.90415	2.69956	2.12389	5.66305		1	1.20194	0.820122	1.07996	1.61359	1.90851	4.06182		1	0.954379	0.9	4.179	5.922
	2	1.06606	0.973786	1.02644	2.18778	3.13393	6.06466		2	1.0433	1.02623	0.891718	1.69463	1.90962	3.83004		2	1.0374	1.474	2.371	7.878
	3	1.05568	1.04351	0.894031	1.68824	2.23307	5.74547		3	1.12712	1.12466	0.992101	2.23788	1.76357	4.09783		3	0.96629	1.589	3.589	7.976
	4	1.03725	0.890258	1.00071	1.72426	2.66611	6.29749		4	0.973677	1.08791	0.921029	1.95252	1.63948	4.45296		4	1.02332	2.151	2.351	8.1
	5	0.893088	1.00998	1.02267	1.93737	2.03736	5.38279		5	0.960526	0.777718	1.00947	1.766	1.71817	4.37702		5	0.989993	1.317	2.501	6.825
	6	0.883997	1.00758	1.04634	2.79973	2.58995	5.90592		6	0.818786	0.8	1.1645	1.80367	2.19361	4.13516		6	1.02862	1.825	3.204	5.248

## Sheet: Figure 7
	Figure 7A									Figure 7B									Figure 7C
		Con	Cre	Ang II+Con	Ang II+Cre	Ang II+Cre+shRNA	Ang II+Cre+shEgr1				Con	Cre	Ang II+Con	Ang II+Cre	Ang II+Cre+shRNA	Ang II+Cre+shEgr1				Con	Cre	Ang II+Con	Ang II+Cre	Ang II+Cre+shRNA	Ang II+Cre+shEgr1
	1	1.04458	0.729194	1.80434	3.02524	2.99817	1.56139			1	1.005	1.08966	2.10945	3.95347	4.10954	2.10947			1	0.862994	1.21084	1.98543	3.89565	4.39285	2.46547
	2	1.06226	0.953304	1.80402	3.26013	2.75958	1.8705			2	1.02885	1.24235	1.70397	3.54309	4.32937	1.88753			2	0.875619	1.13875	1.75454	3.76934	4.10995	1.66466
	3	1.00587	1.00848	1.53632	3.21457	2.42742	1.67462			3	1.115	1.20954	1.62069	3.75711	3.91895	2.85365			3	1.11184	1.09386	1.69845	4.26365	3.78937	1.82775
	4	0.78083	0.871659	1.66441	3.67298	2.48062	1.37855			4	0.896664	1.12094	2.43297	3.25437	3.44097	1.78294			4	1.05458	0.843254	2.09154	4.99254	5.29336	1.24354
	5	1.10646	1.07205	1.48228	2.92879	3.37229	2.09709			5	0.954481	0.910053	2.09486	4.10594	3.70185	2.43655			5	1.09494	0.889254	2.34546	4.11043	4.32954	1.2343
	Figure 7E
		Con	Cre	Ang II+Con	Ang II+Cre	Ang II+Cre+2×Mut
	1	1.20742	0.983	1.678	3.425	1.345
	2	1.04047	0.843	1.968	3.143	1.678
	3	0.922428	1.132	2.013	2.895	1.943
	4	1.00084	1.208	1.742	2.764	1.536
	5	0.828836	1.114	1.843	2.901	1.883
	Figure 7F
	TGF-β3	Col1α2-Cre						Irx2fl/fl						Irx2 cfKO
	Saline	1.06887	1.06887	0.982783	0.889527	0.989957		1.06	1.02	1.25	0.85	0.85		0.84	0.83	1.32	1.12	1.09
	Ang II	2.25	2.79	2.62	2.52	3.23		3.29	2.98	2.18	3.21	2.6		1.48	1.49	1.37	1.15	1.24
	PDGF-A	Col1α2-Cre						Irx2fl/fl						Irx2 cfKO
	Saline	1.0472	0.914454	0.995575	0.943953	1.09882		0.95	0.85	1.23	0.85	1.13		1.12	0.87	1.01	1.31	0.97
	Ang II	3.17	3.23	2.66	2.55	2.07		2.79	3.18	2.15	3.39	3.08		1.48	1.49	1.37	1.15	1.24
	PDGF-B	Col1α2-Cre						Irx2fl/fl						Irx2 cfKO
	Saline	1.12637	0.760073	1.0989	1.00733	1.00733		0.85	1.17	0.95	1.07	1.25		1.17	0.81	1.08	0.83	1.15
	Ang II	4.94	3.41	4.48	5.16	4.48		3.07	4.92	4.85	3.96	4.54		1.83	1.33	1.59	1.29	1.53
	PAI	Col1α2-Cre						Irx2fl/fl						Irx2 cfKO
	Saline	0.92	1.05	0.92	1.2	0.92		1.01	1.12	1.24	0.78	0.79		0.843	0.9132	1.15	0.88	1.05
	Ang II	3.65	3.97	3.76	3.33	3.7		3.57	2.96	2.78	2.96	4.02		1.54	1.78	1.84	1.31	1.49
	Figure 7G
	TGF-β3	Con	Cre	Ang II+Con	Ang II+Cre	Ang II+Cre+shRNA	Ang II+Cre+shEgr1		PDGF-A	Con	Cre	Ang II+Con	Ang II+Cre	Ang II+Cre+shRNA	Ang II+Cre+shEgr1
	1	0.968445	1.047	2.3074	4.0292	4.2058	2.5948		1	0.971073	1.2696	1.6747	3.4295	3.8921	2.148
	2	1.09159	0.8913	2.4601	3.6718	3.9521	2.2293		2	1.00233	0.8588	1.7332	3.1045	3.9729	2.4425
	3	0.914163	0.9548	1.9717	4.4988	4.3295	2.2467		3	1.05076	1.0314	1.5053	3.6392	3.9343	1.9639
	4	1.01734	1.186	1.9511	4.1957	4.4642	2.675		4	0.99388	1.1995	1.5506	3.3704	3.3835	2.1276
	5	1.00846	1.1176	2.252	3.5241	4.1938	2.3424		5	0.981957	0.9856	1.5711	3.1671	4.1843	2.4796
	PDGF-B	Con	Cre	Ang II+Con	Ang II+Cre	Ang II+Cre+shRNA	Ang II+Cre+shEgr1		PAI	Con	Cre	Ang II+Con	Ang II+Cre	Ang II+Cre+shRNA	Ang II+Cre+shEgr1
	1	0.978136	1.2464	1.6959	3.0241	2.89	1.6093		1	0.913237	1.2699	2.7923	3.6459	3.3685	1.7384
	2	0.970653	1.2622	1.7489	2.4943	2.9274	1.8069		2	0.916759	0.9917	2.1896	3.5854	3.6291	1.9827
	3	1.03177	1.1418	1.3684	2.8156	3.148	1.523		3	1.09286	1.193	2.5839	3.3698	3.3664	1.7508
	4	0.948854	1.061	1.8382	3.1203	2.8615	1.7943		4	0.966371	1.2	2.9621	3.2883	3.2748	1.9501
	5	1.07059	0.945	1.818	2.7968	2.8332	1.5257		5	1.11077	1.2777	2.9802	3.7128	3.1256	2.031
	Figure 7H
		Col1α2-Cre							Irx2fl/fl							Irx2 cfKO
	Saline	0.908985	1.14535	0.934543	1.12792	0.875743	1.00746		1.183	1.2709	1.1185	1.2441	1.0331	1.2269		1.1738	1.1659	1.0884	1.0979	1.1195	0.9876
	Ang II	2.5517	2.4452	3.2428	2.9574	2.3985	2.0395		1.9717	2.528	2.6955	2.8795	2.0174	3.2352		1.3002	1.7922	1.5023	1.5116	1.324	1.4606
	Figure 7I
		Postn-Cre							Irx2fl/fl							Irx2 cfKO
	Saline	0.901348	1.1223	0.965026	1.05336	0.905939	1.05203		0.9598	1.1436	1.0609	1.0238	0.9276	0.9964		1.2144	1.005	1.1314	1.0469	0.9546	1.2079
	Ang II	3.2713	2.8061	3.1251	2.7411	3.3762	2.9688		2.6655	2.4994	3.2801	2.8005	3.4138	2.8166		1.3989	1.5868	1.5851	1.4921	1.4877	1.623

## Sheet: Figure 8
	Figure 8A
		WT+Ang II
	IRX2 Tgfl/fl	6.76923	7.84211	7.47368	7.31579	7.28205	7.05263	7.02564	7.68421	6.82051	6.47368
	IRX2 mfTg	8.47368	8.52632	8.42105	8.47368	7.73684	8.57895	7.47368	7.68421	7.94737	7.63158	7.42105
		Egr1 KO+Ang II
	IRX2 Tgfl/fl	6.57895	6.84211	6.21053	7.68421	7.05263	6.26316	6.52632	7.10526	6.52632	6.78947
	IRX2 mfTg	6.05128	6.10526	5.42105	6.42105	5.89474	6.89474	5.52632	6.63158	6.68421	4.76923	6.21053
	Figure 8C
		WT+Ang II							Egr1 KO+Ang II
	IRX2 Tgfl/fl	4.38	5.43	4.87	6.24	4.98			3.32	2.87	3.67	2.08	3.26
	IRX2 mfTg	10.92	9.54	8.75	8.04	9.54			3.81	4.39	4.11	5.25	4.81
	Figure 8D
		WT+Ang II							Egr1 KO+Ang II
	IRX2 Tgfl/fl	0.9807	1.0381	1.00168	1.00451	0.97501			0.93665	1.00998	0.99763	0.92114	0.92275
	IRX2 mfTg	1.28016	1.36314	1.46886	1.33814	1.41478			1.01455	1.07871	1.05837	0.96021	1.04862
	Figure 8E
		IRX2 Tgfl/fl				Egr1; Egr1 KO				IRX2 mfTg				IRX2 mfTg; Egr1 KO
		Mean	SD	N		Mean	SD	N		Mean	SD	N		Mean	SD	N
	0W	73.24	5.23	6		72.43	8.12	6		71.93	4.23	6		73.86	5.35	6
	2W	70.45	4.65	6		73.16	4.27	6		66.24	3.26	6		72.14	3.11	6
	4W	71.32	7.13	6		71.48	3.87	6		54.32	3.05	6		66.23	2.86	6
	Figure 8F
		IRX2 Tgfl/fl				Egr1; Egr1 KO				IRX2 mfTg				IRX2 mfTg; Egr1 KO
		Mean	SD	N		Mean	SD	N		Mean	SD	N		Mean	SD	N
	0W	3.45	0.1734	6		3.54	0.219	6		3.47	0.143	6		3.56	0.114	6
	2W	3.36	0.2154	6		3.48	0.176	6		3.78	0.189	6		3.54	0.172	6
	4W	3.52	0.225	6		3.51	0.206	6		4.21	0.269	6		3.68	0.194	6

## Sheet: Figure S1
	Figure S1A
		Saline	Ang II 2W	Ang II 4W	Ang II 8W	Ang II 12W			Saline	Ang II 2W	Ang II 4W	Ang II 8W	Ang II 12W
	1	0.902899	2.4	2.871	5.104	5.843			0.884345	1.839	2.517	2.688	4.054
	2	0.97855	1.913	3.501	5.702	5.764			1.0109	1.447	2.651	2.86	3.914
	3	0.961847	1.925	3.454	4.588	5.086			1.18433	1.637	1.751	3.22	3.756
	4	1.13476	2.238	2.977	4.909	5.811			0.896691	1.414	2.331	4.008	3.257
	5	0.967742	1.76	2.721	5.882	5.511			0.92235	1.82	2.689	4.335	4.443
	6	1.0542	2.277	2.589	5.051	4.623			1.10138	1.487	2.246	3.386	3.976
	Figure S1B
		Con	DCM		Con	DCM
	1	1.16811	7.37539		0.95726	2.88769
	2	1.07199	5.32536		1.15687	1.99281
	3	1.07181	6.14376		1.10104	3.21434
	4	0.877103	8.23388		1.00319	2.89655
	5	0.890242	5.26408		0.849229	2.54396
	6	0.920756	6.9954		0.932415	2.79186
	7		7.01958			3.01999
	Figure S1F						Figure S1G
		Saline	Ang II 4W	Ang II 12W				Sham	TAC
	1	0	0.8612	2.8686			1	0	0.8803
	2	0	0.93261	3.4365			2	0.013	1.1791
	3	0	1.14683	2.5205			3	0	1.2524
	4	0.0431	1.06555	3.4763			4	0	0.8801
	5	0	0.99377	2.6025			5	0.025	0.8081

## Sheet: Figure S2
	Figure 2A
		Irx2fl/fl	Irx2 cfKO
	1	0.959008	0.88631
	2	0.996287	0.954021
	3	0.891306	1.06567
	4	0.93874	0.904568
	5	1.21467	0.996444
	Figure 2B
	Irx1	Irx2fl/fl	Irx2 cfKO		Irx3	Irx2fl/fl	Irx2 cfKO		Irx4	Irx2fl/fl	Irx2 cfKO		Irx5	Irx2fl/fl	Irx2 cfKO		Irx6	Irx2fl/fl	Irx2 cfKO
	1	0.842476	0.9487		1	0.981111	0.8619		1	0.967041	0.9605		1	0.980521	0.876		1	1.32182	1.0559
	2	0.859055	0.8888		2	1.15831	0.8812		2	0.860696	1.1755		2	1.16724	1.1342		2	0.86702	0.9879
	3	1.22339	1.0307		3	0.949179	1.1357		3	1.14394	1.1342		3	0.884224	0.9944		3	0.868961	1.137
	4	1.15728	1.139		4	0.925455	1.1034		4	1.14942	0.8767		4	0.943637	1.2259		4	0.884268	1.1551
	5	0.917799	1.1253		5	0.985946	1.1347		5	0.878903	0.7809		5	1.02438	0.9716		5	1.05793	1.1502

[truncated: 7 more sheets: Figure S3, Figure S4, Figure S5, Figure S6, Figure S7, Figure S10, Figure S11]
